# Supplementary material for: Real-World Systemic Treatment Patterns, Survival Outcomes, and Prognostic Factors in Advanced Hepatocellular Carcinoma: A 15-Year Experience from a Low-Resource Setting
Source: Cancers (Basel). 2025 Aug 22;17(17):2729. doi: 10.3390/cancers17172729 (PMC12427224; doi:10.3390/cancers17172729)
Supplement: Supplementary file 1 [file cancers-17-02729-s001.zip]

Archive with 1 entries (1 files):
- cancers-3817457-supplementary.pdf
